# Supplementary material for: Self-Assembled (Nano)Structures of Human Serum Albumin with Thermoresponsive Chitosan-g-PNIPAM Graft Copolymer
Source: Polymers (Basel). 2026 Feb 19;18(4):515. doi: 10.3390/polym18040515 (PMC12944366; doi:10.3390/polym18040515)
Supplement: Supplementary file 1 [file polymers-18-00515-s001.zip]

Archive with 1 entries (1 files):
- polymers-4164606-supplementary.pdf
